# Supplementary material for: Evaluating the Comparative Effectiveness of Two Diets in Pediatric Inflammatory Bowel Disease: A Study Protocol for a Series of N-of-1 Trials
Source: Healthcare (Basel). 2019 Nov 1;7(4):129. doi: 10.3390/healthcare7040129 (PMC6956096; doi:10.3390/healthcare7040129)
Supplement: Supplementary file 1 [file healthcare-07-00129-s001.zip]

Archive with 2 entries (2 files):
- PRODUCE Protocol supplementary materials/Supplement Figure 1.PRODUCE_Final Results_Figure_de-identified.pdf
- PRODUCE Protocol supplementary materials/Supplementary table.docx
